# Supplementary material for: The function of LHCBM4/6/8 antenna proteins in Chlamydomonas reinhardtii
Source: J Exp Bot. 2016 Dec 22;68(3):627–41. doi: 10.1093/jxb/erw462 (PMC5441897; doi:10.1093/jxb/erw462)
Supplement: Supplementary Data [file erw462_Supplementary_Data.zip]

Archive with 1 entries (1 files):
- supplementary_tables_S1_S2_figures_S1_S9.pdf
